# Supplementary material for: The Relationship between Psychological Stress and Anthropometric, Biological Outcomes: A Systematic Review
Source: Medicina (Kaunas). 2024 Aug 1;60(8):1253. doi: 10.3390/medicina60081253 (PMC11356149; doi:10.3390/medicina60081253)
Supplement: Supplementary file 1 [file medicina-60-01253-s001.zip]

Archive with 1 entries (1 files):
- medicina-3056462-supplementary.pdf
